# Supplementary material for: Analysis of risk factors for intraoperative bleeding in patients with Siewert type II esophagogastric junction adenocarcinoma treated by two minimally invasive surgeries and its influence on prognosis: a retrospective study
Source: Front Oncol. 2024 Oct 2;14:1426349. doi: 10.3389/fonc.2024.1426349 (PMC11479957; doi:10.3389/fonc.2024.1426349)
Supplement: Supplementary file 1 [file Table1.xlsx]

## Sheet: Sheet1
Group	Proximal margin distance
1	3.2
1	2.9
1	4
1	2.7
1	3
1	4.2
1	3.3
1	4.5
1	2.6
1	3.8
1	4.7
1	3.8
1	3.1
1	4.7
1	3.7
1	2.1
1	3.8
1	2.5
1	3.3
1	3.4
1	3.2
1	4.6
1	3.1
1	2.6
1	4.3
1	2.7
1	2.5
1	3.1
1	3.4
1	3.5
1	3.9
1	4.2
1	3.7
1	2.7
1	2.1
1	2.5
1	3.1
1	3.3
1	4
1	3.7
1	2.2
1	2.5
1	3.2
1	3.6
1	2.3
1	3.7
1	4
1	2.8
1	3.6
1	3.9
2	4
2	4.6
2	3.6
2	4.7
2	3.9
2	4.8
2	3.5
2	3.1
2	3
2	4.4
2	2.5
2	3.7
2	3.9
2	5.4
2	2.6
2	4.9
2	2.4
2	5.4
2	2.8
2	4.9
2	2.7
2	4.4
2	2.5
2	4.3
2	5
2	3.7
2	3.5
2	2.7
2	3.8
2	4.6
2	3.9
2	4.7
2	2.9
2	4.4
2	3.7
2	4.5
2	2.7
2	3.8
2	3.5
2	4.5
2	3.8
2	5.5
2	5.1
2	3.9
2	3.8
2	4.2
2	3.1
2	2.2
2	3.3
2	3.7
